# Supplementary material for: Intraretinal Electrophysiology and Resistivity Profiles of WT and RCS Rat Retina
Source: Sensors (Basel). 2025 Jun 16;25(12):3765. doi: 10.3390/s25123765 (PMC12197074; doi:10.3390/s25123765)
Supplement: Supplementary file 1 [file sensors-25-03765-s001.zip]

Archive with 1 entries (1 files):
- sensors-3625793-supplementary.pdf
